# Supplementary material for: Bioequivalence of Two Empagliflozin 25 mg Immediate-Release Tablet Formulations Under Fasting Conditions in Healthy Mexican Subjects
Source: Pharmaceuticals (Basel). 2026 May 28;19(6):842. doi: 10.3390/ph19060842 (PMC13304527; doi:10.3390/ph19060842)
Supplement: Supplementary file 1 [file pharmaceuticals-19-00842-s001.zip]

Archive with 1 entries (1 files):
- pharmaceuticals-4297991-supplementary.pdf
